# Supplementary material for: Genome-Wide Analysis of the Wall-Associated Kinase (WAK) Genes in Medicago truncatula and Functional Characterization of MtWAK24 in Response to Pathogen Infection
Source: Plants (Basel). 2023 Apr 30;12(9):1849. doi: 10.3390/plants12091849 (PMC10180995; doi:10.3390/plants12091849)
Supplement: Supplementary file 1 [file plants-12-01849-s001.zip]

Archive with 6 entries (6 files):
- figure S1.jpg
- Table S1.xls
- Table S2.xlsx
- Table S3.xlsx
- Table S4.xlsx
- Table S5.xlsx
