# Supplementary material for: Genome-Wide Analysis of the Wall-Associated Kinase (WAK) Genes in Medicago truncatula and Functional Characterization of MtWAK24 in Response to Pathogen Infection
Source: Plants (Basel). 2023 Apr 30;12(9):1849. doi: 10.3390/plants12091849 (PMC10180995; doi:10.3390/plants12091849)
Supplement: Supplementary file 1 [file plants-12-01849-s001.zip › Table S1.xls]

## Sheet: Sheet1
Table S1. The predicated information of MtWAK family genes in Medicago truncatula.
Gene name	Gene ID	Chromosomal location (±strand)	No. of amino acid (aa)	MW (kDa)	pI
MtWAK-RLKs, both extracellular domain (PF07645, PF14380, PF13947) and Ser/Thr kinase domain (PF07714)
MtWAK1	Medtr1g010220	chr1:1818180-1815272 (-)	711	78.8	6.1
MtWAK3	Medtr1g010250	chr1:1855016-1857884 (+)	627	69.68	5.81
MtWAK4	Medtr1g010260	chr1:1865298-1869279 (+)	731	81.93	5.86
MtWAK5	Medtr1g027490	chr1:9113969-9119222 (+)	713	79.69	5.69
MtWAK6	Medtr1g027570	chr1:9158538-9155270 (-)	744	82.82	5.5
MtWAK7	Medtr1g027580	chr1:9164653-9161150 (-)	744	82.752	5.26
MtWAK8	Medtr1g027600	chr1:9176510-9170008 (-)	747	83.55	5.46
MtWAK10	Medtr1g027640	chr1:9203571-9199322 (-)	749	83.18	5.24
MtWAK11	Medtr1g027660	chr1:9220934-9218091 (-)	721	80.37	5.06
MtWAK18	Medtr2g009670	chr2:2017652-2014513 (-)	758	83.81	6.13
MtWAK20	Medtr2g031520	chr2:11843100-11845944 (+)	712	80.35	6.08
MtWAK21	Medtr2g031530	chr2:11847746-11850844 (+)	726	82.39	6
MtWAK24	Medtr3g069050	chr3:30907066-30911410 (+)	631	68.81	8.02
MtWAK25	Medtr3g088750	chr3:40566019-40569461 (+)	757	83.43	6.68
MtWAK26	Medtr3g088755	chr3:40570730-40573836 (+)	759	83.86	6.56
MtWAK27	Medtr3g088760	chr3:40577145-40580500 (+)	751	82.99	6.25
MtWAK28	Medtr3g088775	chr3:40588950-40591979 (+)	721	80.17	6.97
MtWAK29	Medtr3g088780	chr3:40595414-40598668 (+)	771	85.604	7.67
MtWAK30	Medtr3g088785	chr3:40600064-40602677 (+)	716	78.94	5.8
MtWAK36	Medtr5g018570	chr5:6931244-6936289 (+)	700	77.16	7.02
MtWAK42	Medtr6g044740	chr6:15492889-15496301 (+)	652	73.45	6.56
MtWAK43	Medtr6g044830	chr6:15523578-15519734 (-)	635	71.38	5.52
MtWAK45	Medtr6g083020	chr6:31015291-31018777 (+)	659	74.63	6.38
MtWAK50	Medtr7g082530	chr7:31631549-31628675 (-)	687	76.06	6
MtWAK51	Medtr7g103180	chr7:41705424-41702475 (-)	701	78.68	8.66
MtWAK53	Medtr8g078940	chr8:33648238-33643544 (-)	697	77.88	8.72
MtWAK-RLCKs, only contain Ser/Thr kinase domain (PF07714) with the amino acid identity >40%
MtWAK12	Medtr1g027670	chr1:9230136-9228973 (-)	387	43.67	5.94
MtWAK14	Medtr1g110110	chr1:49665309-49668004 (+)	647	72.53	6.12
MtWAK15	Medtr1g110120	chr1:49669527-49672177 (+)	661	75.12	6.18
MtWAK16	Medtr1g110130	chr1:49673343-49676189 (+)	639	71.88	8.65
MtWAK17	Medtr1g110180	chr1:49690523-49693439 (+)	675	75.84	6.97
MtWAK31	Medtr3g111510	chr3:52100841-52110446 (+)	727	80.8	6.48
MtWAK39	Medtr5g037410	chr5:16386506-16383754 (-)	630	70.13	8.01
MtWAK40	Medtr5g055310	chr5:22781073-22784451 (+)	632	72.32	6.18
MtWAK44	Medtr6g082700	chr6:30876580-30874512 (-)	428	47.64	6.13
MtWAK-RLPs, only contain EGF-like domains (PF07645, PF14380, PF13947)
MtWAK2	Medtr1g010230	chr1:1833627-1832241 (-)	258	28.51	8.29
MtWAK9	Medtr1g027610	chr1:9179550-9178905 (-)	155	17.16	8.18
MtWAK19	Medtr2g023970	chr2:8514790-8516482 (+)	320	35.92	7.09
MtWAK33	Medtr4g105550	chr4:43821421-43819595 (-)	308	33.7	7.43
MtWAK34	Medtr4g123700	chr4:50971272-50969552 (-)	300	33.27	5.89
MtWAK35	Medtr4g132450	chr4:55370730-55372459 (+)	334	37.56	8.29
MtWAK37	Medtr5g021790	chr5:8489841-8490831 (+)	150	16.06	6.03
MtWAK38	Medtr5g037310	chr5:16324843-16321803 (-)	301	33.77	6.09
MtWAK49	Medtr7g072380	chr7:26885115-26885570 (+)	151	17.19	9.01
MtWAK54	Medtr8g090055	chr8:37696302-37697636 (+)	300	32.07	4.47
MtWAK short proteins, no domain, aa length <300 and identify >40%
MtWAK13	Medtr1g051310	chr1:20088196-20089024 (+)	92	10.28	5.5
MtWAK22	Medtr2g048590	chr2:21428449-21427999 (-)	125	14.07	9.39
MtWAK23	Medtr3g050790	chr3:20002419-19998965 (-)	104	11.8	10.03
MtWAK32	Medtr4g091700	chr4:36377848-36377422 (-)	52	5.55	10.17
MtWAK41	Medtr5g078590	chr6:21969773-21969478 (-)	69	8.17	9.98
MtWAK46	Medtr6g092930	chr5:33594179-33593014 (-)	172	18.71	6.41
MtWAK47	Medtr6g463390	chr6:35020649-35021778 (+)	106	11.91	9.34
MtWAK48	Medtr7g015910	chr7:4988550-4989366 (+)	161	18.44	9.94
MtWAK52	Medtr7g106850	chr7:43523840-43519563 (-)	182	20.74	10.03
