# Supplementary material for: Genome-Wide Analysis of the Wall-Associated Kinase (WAK) Genes in Medicago truncatula and Functional Characterization of MtWAK24 in Response to Pathogen Infection
Source: Plants (Basel). 2023 Apr 30;12(9):1849. doi: 10.3390/plants12091849 (PMC10180995; doi:10.3390/plants12091849)
Supplement: Supplementary file 1 [file plants-12-01849-s001.zip › Table S2.xlsx]

## Sheet: sheet1
Table S2. The synteny analysis of WAK homologs between M. truncatula and A. thaliana or G. max
Pralogous gene pairs in M. truncatula
Gene 1	Gene 2	Duplicate type
MtWAK3/Medtr1g010250.1	MtWAK4/Medtr1g010260.1	Tandem
MtWAK6/Medtr1g027570.1	MtWAK7/Medtr1g027580.1	Tandem
MtWAK7/Medtr1g027580.1	MtWAK8/Medtr1g027600.1	Tandem
MtWAK8/Medtr1g027600.1	MtWAK9/Medtr1g027610.1	Tandem
MtWAK11/Medtr1g027660.1	MtWAK12/Medtr1g027670.1	Tandem
MtWAK14/Medtr1g110110.1	MtWAK15/Medtr1g110120.1	Tandem
MtWAK15/Medtr1g110120.1	MtWAK16/Medtr1g110130.1	Tandem
MtWAK20/Medtr2g031520.1	MtWAK21/Medtr2g031530.1	Tandem
MtWAK25/Medtr3g088750.1	MtWAK26/Medtr3g088755.1	Tandem
MtWAK26/Medtr3g088755.1	MtWAK27/Medtr3g088760.1	Tandem
MtWAK19/Medtr2g023970.1	MtWAK35/Medtr4g132450.1	Segmental
MtWAK36/Medtr5g018570.1	MtWAK53/Medtr8g078940.1	Segmental
Orthologous gene pairs between M. truncatula and A. thaliana or G. max
Gene 1	Gene 2
Glyma.13G035700.1.Wm82.a2.v1	MtWAK5/Medtr1g027490.1
Glyma.10G271200.1.Wm82.a2.v1	MtWAK14/Medtr1g110110.1
Glyma.20G119700.1.Wm82.a2.v1	MtWAK16/Medtr1g110130.1
Glyma.20G119300.1.Wm82.a2.v1	MtWAK17/Medtr1g110180.1
Glyma.07G262800.1.Wm82.a2.v1	MtWAK19/Medtr2g023970.1
Glyma.09G005800.1.Wm82.a2.v1	MtWAK19/Medtr2g023970.1
Glyma.15G110400.1.Wm82.a2.v1	MtWAK19/Medtr2g023970.1
Glyma.17G011300.1.Wm82.a2.v1	MtWAK19/Medtr2g023970.1
Glyma.09G027500.1.Wm82.a2.v1	MtWAK20/Medtr2g031520.1
Glyma.11G223200.1.Wm82.a2.v1	MtWAK24/Medtr3g069050.1
Glyma.04G244100.1.Wm82.a2.v1	MtWAK25/Medtr3g088750.1
Glyma.06G119200.1.Wm82.a2.v1	MtWAK25/Medtr3g088750.1
Glyma.14G157600.1.Wm82.a2.v1	MtWAK25/Medtr3g088750.1
Glyma.13G035700.1.Wm82.a2.v1	MtWAK26/Medtr3g088755.1
Glyma.04G035100.1.Wm82.a2.v1	MtWAK31/Medtr3g111510.1
Glyma.06G035000.1.Wm82.a2.v1	MtWAK31/Medtr3g111510.1
Glyma.05G039000.1.Wm82.a2.v1	MtWAK33/Medtr4g105550.1
Glyma.07G233600.1.Wm82.a2.v1	MtWAK34/Medtr4g123700.1
Glyma.17G038600.1.Wm82.a2.v1	MtWAK34/Medtr4g123700.1
Glyma.07G262800.1.Wm82.a2.v1	MtWAK35/Medtr4g132450.1
Glyma.09G005800.1.Wm82.a2.v1	MtWAK35/Medtr4g132450.1
Glyma.15G110400.1.Wm82.a2.v1	MtWAK35/Medtr4g132450.1
Glyma.17G011300.1.Wm82.a2.v1	MtWAK35/Medtr4g132450.1
Glyma.01G182400.1.Wm82.a2.v1	MtWAK36/Medtr5g018570.1
Glyma.02G061700.5.Wm82.a2.v1	MtWAK36/Medtr5g018570.1
Glyma.16G144000.4.Wm82.a2.v1	MtWAK36/Medtr5g018570.1
Glyma.01G039900.1.Wm82.a2.v1	MtWAK38/Medtr5g037310.2
Glyma.02G024900.1.Wm82.a2.v1	MtWAK38/Medtr5g037310.2
Glyma.02G024400.1.Wm82.a2.v1	MtWAK39/Medtr5g037410.1
Glyma.18G294800.1.Wm82.a2.v1	MtWAK50/Medtr7g082530.2
Glyma.03G188700.1.Wm82.a2.v1	MtWAK51/Medtr7g103180.1
Glyma.19G188900.1.Wm82.a2.v1	MtWAK51/Medtr7g103180.1
Glyma.02G061700.5.Wm82.a2.v1	MtWAK53/Medtr8g078940.1
Glyma.16G144000.4.Wm82.a2.v1	MtWAK53/Medtr8g078940.1
Glyma.05G177200.1.Wm82.a2.v1	MtWAK54/Medtr8g090055.1
AT1G66880.1.TAIR10	MtWAK16/Medtr1g110130.1
AT1G11915.1.TAIR10	MtWAK19/Medtr2g023970.1
AT1G21210.1.TAIR10	MtWAK25/Medtr3g088750.1
AT1G11915.1.TAIR10	MtWAK35/Medtr4g132450.1
AT1G69910.1.TAIR10	MtWAK39/Medtr5g037410.1
AT1G10380.1.TAIR10	MtWAK38/Medtr5g037310.2
AT1G66880.1.TAIR10	MtWAK50/Medtr7g082530.2
AT2G23450.1.TAIR10	MtWAK36/Medtr5g018570.1
AT2G23450.1.TAIR10	MtWAK53/Medtr8g078940.1
AT3G17350.1.TAIR10	MtWAK34/Medtr4g123700.1
AT5G38210.1.TAIR10	MtWAK50/Medtr7g082530.2
