# Supplementary material for: Genome-Wide Analysis of the Wall-Associated Kinase (WAK) Genes in Medicago truncatula and Functional Characterization of MtWAK24 in Response to Pathogen Infection
Source: Plants (Basel). 2023 Apr 30;12(9):1849. doi: 10.3390/plants12091849 (PMC10180995; doi:10.3390/plants12091849)
Supplement: Supplementary file 1 [file plants-12-01849-s001.zip › Table S3.xlsx]

## Sheet: sheet 1
Table S3. The gene expression profiles of MtWAK-RLKs in different tissues and developmental stages as well as biotic and abiotic stress.
Tissues and developmental stages
Gene name	Gene ID	Probeset	Root	Stem	Vegetative buds	Leaf	Petiole	Flower	Pod	Seed 10 dap	Seed 12 dap	Seed 16 dap	Seed 20 dap	Seed 24 dap	Seed 36 dap	Stem internode 1	Stem internode 2	Stem internode 4	Stem internode 6	Stem internode 8	Nod 3 dpi	Nod 6 dpi	Nod 20 dpi
MtWAK1	Medtr1g010220	Mtr.3807.1.S1_at	8.42609	8.44505	8.5254	7.3232	9.17229	8.19353	7.52637	8.3202	8.643	7.25278	8.81838	8.5855	8.27245	10.4796	8.60006	8.85085	8.77236	8.21299	13.1479	4766.67	2055
MtWAK3	Medtr1g010250	Mtr.13054.1.S1_at	55.7528	214.502	93.4129	62.9766	57.7924	13.4305	105.396	6.37587	6.73941	7.54045	13.8787	14.841	8.95777	280.462	388.001	361.432	205.852	164.07	273.196	64.0527	41.6494
MtWAK4	Medtr1g010260	Mtr.29277.1.S1_at	6.68539	7.41216	11.4842	12.1765	7.51636	8.08705	9.37671	7.37664	7.04104	6.71136	7.31634	6.60091	8.15866	7.86343	7.50682	6.89869	7.10061	6.84607	6.33815	7.05306	6.36512
MtWAK7	Medtr1g027580	Mtr.33259.1.S1_at	7.21992	5.81203	6.27915	6.12147	6.23809	6.19701	6.68701	6.1581	6.17154	7.04521	6.70877	6.42157	5.44062	6.81133	7.00107	6.83494	6.99883	6.19524	10.4421	6.62651	6.1213
MtWAK8	Medtr1g027600	Mtr.27922.1.S1_at	8.68287	8.00781	7.63433	8.56976	7.88578	8.36016	8.83612	9.42902	9.10627	8.48488	9.32852	8.6278	6.76594	10.0198	9.83795	7.24526	7.71498	7.44368	8.2664	7.51508	8.0784
MtWAK10	Medtr1g027640	Mtr.30504.1.S1_x_at	609.667	36.6406	36.6853	42.6175	32.7521	24.8412	41.1925	28.3214	31.3149	25.671	32.7921	32.7025	33.522	14.2714	14.1299	13.1448	10.4514	10.9904	296.009	54.5824	39.5349
MtWAK18	Medtr2g009670	Mtr.20776.1.S1_at	10.2695	6.95199	6.95791	7.40101	6.27615	6.28717	8.16645	7.32841	7.65227	7.01354	7.52069	7.14342	7.3668	7.25903	7.43898	6.83151	7.64421	7.82921	8.84287	9.31425	6.96726
MtWAK24	Medtr3g069050	Mtr.11267.1.S1_at	1596.21	11.2909	10.6102	9.86229	10.402	12.0305	14.901	11.5649	19.3557	87.7576	198.049	299.253	503.603	8.52886	10.1825	12.5587	14.4614	24.1725	1776.3	498.427	293.694
MtWAK36	Medtr5g018570	Mtr.11285.1.S1_at	682.235	176.878	128.933	147.035	168.167	298.307	105.57	364.721	245.953	136.945	192.221	230.348	181.215	97.7345	185.834	216.067	169.383	187.814	748.553	401.303	330.259
MtWAK45	Medtr6g083020	Mtr.44797.1.S1_at	1160.25	629.541	241.937	417.543	419.031	57.437	126.767	149.407	113.165	158.495	180.788	226.042	71.9843	464.65	584.071	709.176	604.668	604.668	617.374	418.766	377.413
MtWAK50	Medtr7g082530	Mtr.43734.1.S1_at	1119.05	12.7515	13.8251	17.7218	14.3811	15.828	15.4955	15.6876	13.0292	25.8784	28.5029	20.1392	14.628	16.9123	15.5625	18.7654	19.0273	22.3159	3326.99	639.145	580.037
MtWAK53	Medtr8g078940	Mtr.44429.1.S1_at	402.411	227.394	162.373	272.093	432.465	277.041	123.224	36.7046	63.0726	126.937	264.176	338.306	260.891	52.1584	140.368	802.234	851.034	882.346	491.514	212.336	219.537
Biotic stress
Gene name	Gene ID	Probeset	CS YE 0 h control	CS YE 2 h control	CS YE 2 h	CS YE 24 h control	CS YE 24 h	Root Macrophomina infected 0 hpi	Root Macrophomina infected 24 hpi	Root Macrophomina infected 36 hpi	Root Macrophomina infected 48 hpi	Root Tip A17 0 hpi (Ralstonia)	Root Tip A17 12 hpi (Ralstonia)	Root Tip A17 72 hpi (Ralstonia)
MtWAK1	Medtr1g010220	Mtr.3807.1.S1_at	7.50857	8.64741	9.47647	7.6075	8.54151	9.27766	9.10384	9.38244	8.37594	8.41254	7.97234	8.1954
MtWAK3	Medtr1g010250	Mtr.13054.1.S1_at	31.239	27.9746	480.057	28.643	25.6364	131.693	158.842	99.5205	87.2488	55.9108	61.0825	151.812
MtWAK4	Medtr1g010260	Mtr.29277.1.S1_at	6.68199	6.03546	6.61752	6.90686	6.34481	6.78707	6.34574	6.07869	6.63222	6.47248	6.67303	6.44853
MtWAK7	Medtr1g027580	Mtr.33259.1.S1_at	6.27913	6.67633	20.2571	6.05266	6.44128	7.3254	9.34159	20.3735	17.1892	6.56164	6.12731	6.03503
MtWAK8	Medtr1g027600	Mtr.27922.1.S1_at	8.82191	7.52533	11.1487	8.30523	8.87772	7.73554	8.60719	8.08539	8.89815	8.18471	7.7127	8.13951
MtWAK10	Medtr1g027640	Mtr.30504.1.S1_x_at	35.7852	33.3937	213.289	34.4213	35.5441	124.369	167.34	96.215	82.7321	80.7259	70.3656	80.7317
MtWAK18	Medtr2g009670	Mtr.20776.1.S1_at	9.91165	10.0078	120.324	9.70993	14.8015	9.92115	10.162	9.52508	9.7257	8.72212	9.26077	9.73964
MtWAK24	Medtr3g069050	Mtr.11267.1.S1_at	1306.04	1498.69	5846.42	1788.29	1948.17	2413	2188.54	2784.4	2577.55	2455.18	2561.72	2382.55
MtWAK36	Medtr5g018570	Mtr.11285.1.S1_at	602.89	689.511	2040.88	763.445	1237.58	486.239	531.17	631.209	557.517	889.555	878.558	932.836
MtWAK45	Medtr6g083020	Mtr.44797.1.S1_at	663.487	783.373	3757.49	927.902	1098.22	1448.15	1260.69	1782.89	891.444	515.561	522.758	451.944
MtWAK50	Medtr7g082530	Mtr.43734.1.S1_at	297.564	349.878	3249.32	320.881	475.056	1176.27	1176.27	1176.27	1176.27	885.286	1024	1552.09
MtWAK53	Medtr8g078940	Mtr.44429.1.S1_at	127.018	129.621	268.416	131.074	192.886	527.736	471.6	446.738	482.31	389.268	407.833	655.688
Gene name	Gene ID	Control	Erysiphe pisi
MtWAK1	Medtr1g010220	81.4912	634.071
MtWAK3	Medtr1g010250	39.818	262.914
MtWAK4	Medtr1g010260	33.6188	419.871
MtWAK8	Medtr1g027600	21.1758	317.725
MtWAK10	Medtr1g027640	29.0489	272.392
MtWAK21	Medtr2g031530	0.497719	55.9059
MtWAK36	Medtr5g018570	88.9115	306.342
MtWAK43	Medtr6g044830	521.209	1320.21
MtWAK45	Medtr6g083020	528.358	1290
MtWAK50	Medtr7g082530	11.3572	282.299
Abiotic stress
Gene name	Gene ID	Drought_0 h	Drought_2 h	Drought_6 h	Drought_12 h	Cold_0 h	Cold_2 h	Cold_6 h	Cold_12 h	Salt_0 h	Salt_2 h	Salt_6 h	Salt_12 h
MtWAK3	Medtr1g010250	26.2428	61.112	75.8314	60.7984	28.7701	26.1038	48.2522	59.0926	32.0403	45.1726	48.9613	17.9063
MtWAK4	Medtr1g010260	7.55877	22.3541	22.2295	13.793	8.81806	9.71372	13.5726	13.4582	9.39141	13.377	12.2091	6.3286
MtWAK8	Medtr1g027600	4.99896	8.35509	6.575	3.59074	4.80455	6.29301	7.19839	13.0067	6.15291	6.37893	15.8833	27.038
MtWAK10	Medtr1g027640	14.6932	19.5338	7.70848	5.89035	17.2038	12.8909	17.2436	18.2326	16.0919	9.75541	10.6983	6.35557
MtWAK21	Medtr2g031530	4.33138	12.2326	3.09752	2.62805	4.63037	5.56779	2.8024	3.45735	5.71291	5.09912	9.50682	33.3141
MtWAK24	Medtr3g069050	9.88461	10.8407	8.25799	8.75474	10.3866	8.27714	5.0852	8.88439	8.72266	6.43623	9.21668	18.0301
MtWAK27	Medtr3g088760	1.57066	1.11953	2.62331	2.03362	1.99026	1.47778	1.10388	3.91883	1.27209	3.2862	7.24048	24.9046
MtWAK36	Medtr5g018570	11.594	14.2956	13.0471	5.02719	11.1687	13.1265	24.6788	13.7399	11.0902	12.3112	11.2016	13.5155
MtWAK43	Medtr6g044830	9.0547	20.6653	11.5642	10.1075	8.79649	8.15689	6.90483	5.68596	10.3061	7.39103	7.20721	3.69197
MtWAK45	Medtr6g083020	15.8684	27.4373	25.6264	24.1434	15.1466	22.7045	17.7764	21.8104	14.3087	17.3567	21.4511	28.6041
MtWAK50	Medtr7g082530	11.2538	28.8499	29.4806	19.9791	10.5209	16.4551	15.2144	9.56569	11.5277	25.9109	18.4122	19.2749
MtWAK53	Medtr8g078940	8.30588	7.73093	6.09298	4.5872	8.28387	6.22992	4.48034	5.10059	10.4072	5.70792	7.2928	5.90325
