# Supplementary material for: Genome-Wide Analysis of the Wall-Associated Kinase (WAK) Genes in Medicago truncatula and Functional Characterization of MtWAK24 in Response to Pathogen Infection
Source: Plants (Basel). 2023 Apr 30;12(9):1849. doi: 10.3390/plants12091849 (PMC10180995; doi:10.3390/plants12091849)
Supplement: Supplementary file 1 [file plants-12-01849-s001.zip › Table S4.xlsx]

## Sheet: Sheet1
Table S4. The number of plant protein kinases and WAKs predicted via iTAK program.
Species	Protein kinase	WAK	WAK_LRK10L-1
Physcomitrella patens (Moss)	774	0	4
Cicer arietinum (Chickpea)	967	5	16
Vitis vinifera (Wine grape)	1020	19	10
Vigna angularis (Adzuki bean)	1028	8	15
Arabidopsis thaliana (Arabidopsis)	1028	21	9
Solanum lycopersicum (Tomato)	1137	14	19
Cajanus cajan (Pigeon pea)	1213	11	15
Lotus japonicus (Lotus)	1235	13	18
Phaseolus vulgaris (Common Bean)	1250	14	19
Trifolium pratense (Red clover)	1340	25	18
Medicago truncatula (Barrel medic)	1606	22	19
Nicotiana benthamiana (Tobacco)	1811	16	29
Glycine max (Soybean)	2337	24	35
Sorghum bicolor (Sorghum)	1256	75	8
Hordeum vulgare (Barley)	1502	85	13
Oryza sativa (Rice)	1502	123	8
Zea mays (Maize)	1567	49	12
Lolium perenne (Perennial rye-grass)	1640	78	10
Panicum virgatum (Switchgrass)	3168	223	17
Triticum aestivum (Bread wheat)	4243	379	26
