# Supplementary material for: Genome-Wide Analysis of the Wall-Associated Kinase (WAK) Genes in Medicago truncatula and Functional Characterization of MtWAK24 in Response to Pathogen Infection
Source: Plants (Basel). 2023 Apr 30;12(9):1849. doi: 10.3390/plants12091849 (PMC10180995; doi:10.3390/plants12091849)
Supplement: Supplementary file 1 [file plants-12-01849-s001.zip › Table S5.xlsx]

## Sheet: sheet
Table S5. Primers.
Gene name	Gene ID	Application	Sequence (5'→3')
MtWAK1	Medtr1g010220	qRT-PCR	F	GCACTCTTGGATAAATGCAGAC
			R	CGGGACATGCCTAATCTGAG
MtWAK3	Medtr1g010250	qRT-PCR	F	GCTGCATTAGCACATTTGATAG	GCTGCATTAGCACATTTGATAG
			R	CTGGTAGGACTTGTTTAGGTTGA	CTGGTAGGACTTGTTTAGGTTGA
MtWAK8	Medtr1g027600	qRT-PCR	F	TACCTGGGTGCAAAGACACA	TACCTGGGTGCAAAGACACA
			R	TCGATGACGCTTATGTTGGA	TCGATGACGCTTATGTTGGA
MtWAK10	Medtr1g027640	qRT-PCR	F	GAACACAAAGCTCACGCAA	GAACACAAAGCTCACGCAA
			R	GGGTAGAGATGAAGGAAAGGA	GGGTAGAGATGAAGGAAAGGA
MtWAK21	Medtr2g031530	qRT-PCR	F	AACATGCGGAACAATGTCAA	AACATGCGGAACAATGTCAA
			R	TCTCAACCAAGCCTAAGTCCA	TCTCAACCAAGCCTAAGTCCA
MtWAK24	Medtr3g069050	qRT-PCR	F	AGGCGATAGATTTCAACAGGG
			R	TGCCAAAAAAGCCACAGC
MtWAK27	Medtr3g088760	qRT-PCR	F	GGTTACGGCTTTTGTTGTCC	GGTTACGGCTTTTGTTGTCC
			R	TGCAATCGATGAGAAAGGTG	TGCAATCGATGAGAAAGGTG
MtWAK53	Medtr8g078940	qRT-PCR	F	CTCAATTTCATCCATCTTCTTGTTT
			R	ATTGAAATTCCAGGCTCTGC
MtActin7	Medtr3g095530	qRT-PCR	F	ATTCACGAGACCACCTAC
			R	GAGCCACAACCTTAATCTTC
MtWAK36	Medtr5g018570	Making constructs for P. parasitica infection	F	GGACAGCCCAGATCACTAGTATGTTTCTTCATCTTCAT
			R	CTCACCATGGATCCCCCGGGTCACCGAACGACGTTTCC
MtWAK24	Medtr3g069050	Making constructs for P. parasitica infection and subcellular localization	F	GGACAGCCCAGATCACTAGTATGAAGACAACGAGCTTCC
			R	CTCACCATGGATCCCCCGGGCACTGCCTTTGTAGAGGCA
PpElicitin	KJ530971	qPCR	F	ATGAACTTCCGCGCTCTGTT
			R	CAGTGACGCGCACGTAGAC
NbEF1ɑ	AB517603	qPCR	F	GTATGCCTGGGTGCTTGAC
			R	ACAGGGACAGTTCCAATACCA
